# Supplementary material for: The Prognostic and Clinicopathological Significance of Systemic Immune-Inflammation Index in Bladder Cancer
Source: Front Immunol. 2022 Apr 28;13:865643. doi: 10.3389/fimmu.2022.865643 (PMC9097688; doi:10.3389/fimmu.2022.865643)
Supplement: Supplementary file 1 [file DataSheet_1.zip]

Archive with 2 entries (2 files):
- Supplementary figure/Figure S1.docx
- Supplementary figure/Figure S2.docx
